# Supplementary material for: Oral Glucoraphanin and Curcumin Supplements Modulate Key Cytoprotective Enzymes in the Skin of Healthy Human Subjects: A Randomized Trial
Source: Metabolites. 2025 May 29;15(6):360. doi: 10.3390/metabo15060360 (PMC12195189; doi:10.3390/metabo15060360)
Supplement: Supplementary file 1 [file metabolites-15-00360-s001.zip]

Archive with 1 entries (1 files):
- Supplementary Materials for Applied Sciences - April 30 2025.pdf
